# Supplementary material for: Yeast Two-Hybrid Screen Identifies PKA-Riα Interacting Proteins during Mouse Spermiogenesis
Source: Genes (Basel). 2021 Nov 30;12(12):1941. doi: 10.3390/genes12121941 (PMC8700991; doi:10.3390/genes12121941)
Supplement: Supplementary file 1 [file genes-12-01941-s001.zip]

Archive with 1 entries (1 files):
- genes-1447070-supplementary.pdf
